# Supplementary material for: Yeasts of Burden: Exploring the Mycobiome–Bacteriome of the Piglet GI Tract
Source: Front Microbiol. 2019 Oct 8;10:2286. doi: 10.3389/fmicb.2019.02286 (PMC6792466; doi:10.3389/fmicb.2019.02286)
Supplement: TABLE S1 — Composition of diet for weaned piglets. [file Table_1.XLSX]

## Sheet: Table S1
Table S1. Composition of diet for weaned piglets. Piglets were fed Nursery 1 on days 21-28 and Nursery 2 on days 29-35
	Nursery 1 (%)	Nursery 2 (%)
Corn	41.56	50.21
Whey	27.5	10
Soybean Meal	16.78	31.55
SDPP	5	0
Fat	1.65	2.26
Fish Meal	5	3
Dical P	0.17	0.76
Limestone	0.88	0.87
Salt	0.2	0.25
Zinc Oxide	0.38	0.25
Vitamins	0.25	0.25
Minerals	0.15	0.15
Methionine	0.18	0.14
Lysine	0.3	0.3
Threonine	0	0.02
