# Supplementary material for: Yeasts of Burden: Exploring the Mycobiome–Bacteriome of the Piglet GI Tract
Source: Front Microbiol. 2019 Oct 8;10:2286. doi: 10.3389/fmicb.2019.02286 (PMC6792466; doi:10.3389/fmicb.2019.02286)
Supplement: TABLE S2 — Distribution of bacterial and fungal samples by sample type and litter. [file Table_2.XLSX]

## Sheet: Table S2
Table S2. Distribution of bacterial and fungal samples by sample type and litter
Organ	Bacteria				Fungus
	L.119	L.120	L.126	Total	L.119	L.120	L.126	Total
Stomach	3	5	3	11	8	8	7	23
Duodenum	7	7	6	20	7	6	5	18
Jejunum	6	3	3	12	7	6	5	18
Ileum	6	5	7	18	8	8	5	21
Cecum	8	8	7	23	8	8	7	23
Colon	8	8	7	23	8	8	7	23
Feces	8	8	7	23	8	8	7	23
