# Supplementary material for: Yeasts of Burden: Exploring the Mycobiome–Bacteriome of the Piglet GI Tract
Source: Front Microbiol. 2019 Oct 8;10:2286. doi: 10.3389/fmicb.2019.02286 (PMC6792466; doi:10.3389/fmicb.2019.02286)
Supplement: TABLE S3 — Summary results of (A) Shannon diversity and (B) observed ASV differences between bacteria and fungi in the piglet GI tract. [file Table_3.XLSX]

## Sheet: Table S3A
Table S3A. Summary results of Shannon diversity differences between bacteria and fungi in the piglet GI tract. Comparisons were made using a linear mixed model with organs as the fixed effect and piglet as the random effect. Significance is denoted in bold (p < 0.05).
Organ	df	t-value	p-value
Stomach	111.355	4.25	4.46e-05
Duodenum	104.29	9.47	1.01e-15
Jejunum	112.527	7.865	2.45e-12
Ileum	102.118	10.576	4.27357e-18
Cecum	86.7606	16.096	2.65906e-26
Colon	86.7606	13.048	3.62871e-22
Feces	86.7606	19.546	1.55146e-33

## Sheet: Table S3B
Table S3B. Summary results of observed ASV differences between bacteria and fungi in the piglet GI tract. Comparisons were made using a linear mixed model with organs as the fixed effect and piglet as the random effect. Significance is denoted in bold (p < 0.05).
Organ	df	t-value	p-value
Stomach	112.67	9.692	1.61227e-16
Duodenum	107.691	14.805	1.00945e-27
Jejunum	113.379	12.746	1.25239e-23
Ileum	106.033	16.814	1.10184e-31
Cecum	93.5808	26.806	1.07461e-45
Colon	93.5808	27.591	9.7342e-47
Feces	93.5808	32.002	3.42065e-52
