# Supplementary material for: Yeasts of Burden: Exploring the Mycobiome–Bacteriome of the Piglet GI Tract
Source: Front Microbiol. 2019 Oct 8;10:2286. doi: 10.3389/fmicb.2019.02286 (PMC6792466; doi:10.3389/fmicb.2019.02286)
Supplement: TABLE S4 — Summary results of dispersion comparisons in the (A) bacteriome and (B) mycobiome along the piglet GI tract. [file Table_4.XLSX]

## Sheet: Table S4A
Table S4A. Summary results of dispersion comparisons in the bacteriome along the piglet GI tract. Comparisons of group centroids were based on Bray-Curtis distances using permutation analysis of multivariate dispersion. Signicance is denoted in bold (p < 0.05).
Distances	Df	Sum Sq	Mean Sq	F	N. Perm	p-value
Groups	6	0.70036	0.116727	23.576	10000	0.000999
Residuals	123	0.60899	0.004951
Pairwise Comparisons	observed p-value	permuted p-value	FDR adjust p-value
Stomach-Duodenum	0.96302	0.96703	0.96703
Stomach-Jejunum	0.81229	0.42857	0.562498
Stomach-Ileum	0.81229	0.82418	0.865389
Stomach-Cecum	0.32513	0.000999	0.00161538
Stomach-Colon	1.1244e-08	0.000999	0.00161538
Stomach-Feces	1.0576e-13	0.001	0.00161538
Duodenum-Jejunum	0.45549	0.46553	0.575066
Duodenum-Ileum	0.76158	0.75624	0.835844
Duodenum-Cecum	1.2643e-07	0.000999	0.00161538
Duodenum-Colon	9.7803e-07	0.000999	0.00161538
Duodenum-Feces	1.883e-10	0.001	0.00161538
Jejunum-Ileum	0.70193	0.69231	0.807695
Jejunum-Cecum	2.3221e-06	0.000999	0.00161538
Jejunum-Colon	1.3304e-05	0.000999	0.00161538
Jejunum-Feces	1.218e-09	0.001	0.00161538
Ileum-Cecum	8.3548e-06	0.000999	0.00161538
Ileum-Colon	4.9366e-05	0.000999	0.00161538
Ileum-Feces	4.2034e-08	0.001	0.00161538
Cecum-Colon	0.19673	0.19181	0.268534
Cecum-Feces	0.0045061	0.007	0.0105
Colon-Feces	1.9185e-05	0.001	0.00161538

## Sheet: Table S4B
Table S4B. Summary results of dispersion comparisons in the mycobiome along the piglet GI tract. Comparisons of group centroids were based on Bray-Curtis distances using permutation analysis of multivariate dispersion. Signicance is denoted in bold (p < 0.05).
Distances	Df	Sum Sq	Mean Sq	F	N. Perm	p-value
Groups	6	0.03795	0.0063258	0.7148	1000	0.6503
Residuals	142	1.25665	0.0088497
Pairwise Comparisons	observed p-value	permuted p-value	FDR adjust p-value
Stomach-Duodenum	0.63698	0.66034	0.954
Stomach-Jejunum	0.83691	0.85315	0.954
Stomach-Ileum	0.38036	0.39461	0.954
Stomach-Cecum	0.64639	0.66334	0.954
Stomach-Colon	0.862	0.86414	0.954
Stomach-Feces	0.24399	0.2438	0.9261
Duodenum-Jejunum	0.86952	0.88112	0.954
Duodenum-Ileum	0.26687	0.25874	0.9261
Duodenum-Cecum	0.91895	0.92807	0.954
Duodenum-Colon	0.5216	0.54046	0.954
Duodenum-Feces	0.15191	0.1459	0.9261
Jejunum-Ileum	0.40162	0.44256	0.954
Jejunum-Cecum	0.91084	0.91808	0.954
Jejunum-Colon	0.73776	0.72527	0.954
Jejunum-Feces	0.29373	0.2917	0.9261
Ileum-Cecum	0.21785	0.23676	0.9261
Ileum-Colon	0.43739	0.46753	0.954
Ileum-Feces	0.29373	0.954	0.954
Cecum-Colon	0.50575	0.53347	0.954
Cecum-Feces	0.1042	0.1029	0.9261
Colon-Feces	0.29118	0.3087	0.9261
