# Supplementary material for: Yeasts of Burden: Exploring the Mycobiome–Bacteriome of the Piglet GI Tract
Source: Front Microbiol. 2019 Oct 8;10:2286. doi: 10.3389/fmicb.2019.02286 (PMC6792466; doi:10.3389/fmicb.2019.02286)
Supplement: TABLE S5 — Correlation (A) matrix and (B) FDR adjusted p-values between bacteria and fungi in the piglet lower GI tract. [file Table_5.XLSX]

## Sheet: Table S5A
Table S5A. Correlation matrix between bacteria and fungi in the piglet lower GI tract. Correlations were determined using Sparse Correlations for Composition (SparCC).
	Fungi.Aspergillus	Fungi.Cladosporium	Fungi.Dipodascus	Fungi.Hyphopichia	Fungi.Issatchenkia	Fungi.Kazachstania	Fungi.Symbiotaphrina	Fungi.Trichosporon	Fungi.Wallemia	Bacteria.[Eubacterium] coprostanoligenes group	Bacteria.[Eubacterium] eligens group	Bacteria.[Eubacterium] hallii group	Bacteria.[Eubacterium] nodatum group	Bacteria.[Eubacterium] ruminantium group	Bacteria.[Eubacterium] xylanophilum group	Bacteria.[Ruminococcus] gauvreauii group	Bacteria.[Ruminococcus] torques group	Bacteria.Acidaminococcus	Bacteria.Agathobacter	Bacteria.Allisonella	Bacteria.Alloprevotella	Bacteria.Anaerovibrio	Bacteria.Bacteroides	Bacteria.Blautia	Bacteria.Butyricicoccus	Bacteria.Campylobacter	Bacteria.Catenibacterium	Bacteria.Catenisphaera	Bacteria.Christensenellaceae R-7 group	Bacteria.Clostridiales bacterium enrichment culture clone 06-1235251-67	Bacteria.Clostridium sensu stricto 1	Bacteria.Collinsella	Bacteria.Coprococcus 1	Bacteria.Coprococcus 3	Bacteria.Desulfovibrio	Bacteria.dgA-11 gut group	Bacteria.Dorea	Bacteria.Enterococcus	Bacteria.Erysipelotrichaceae UCG-004	Bacteria.Escherichia-Shigella	Bacteria.Faecalibacterium	Bacteria.Family XIII AD3011 group	Bacteria.Family XIII UCG-001	Bacteria.Fibrobacter	Bacteria.Fournierella	Bacteria.Fusicatenibacter	Bacteria.Helicobacter	Bacteria.Holdemanella	Bacteria.Intestinibacter
Fungi.Aspergillus	1	0.050228	0.190845	0.227111	0.27232	-0.110127	0.120256	0.0252067	0.362615	0.153255	-0.250626	-0.181611	-0.117228	-0.282486	-0.0586949	-0.0190554	-0.0892078	-0.104185	-0.125626	-0.17103	-0.369558	-0.143908	0.142673	-0.146261	-0.442051	0.441317	-0.120209	0.00495863	0.310934	-0.0658157	-0.0147806	-0.0982445	0.0687488	0.230225	-0.220405	0.192727	-0.115408	0.0110493	0.0356582	-0.0164658	-0.204315	0.376538	-0.0696267	0.307922	0.145796	-0.41732	-0.105393	-0.166531	0.261824
Fungi.Cladosporium	0.050228	1	0.301149	0.0174044	0.180685	-0.258943	0.208547	-0.107803	0.0866292	-0.259631	-0.108442	-0.270195	0.0188088	-0.123804	-0.0176004	-0.32995	-0.135645	-0.0572101	0.142635	0.120016	0.0510182	0.192051	-0.0463589	-0.379375	-0.109993	0.0548709	-0.216468	0.181857	0.0862251	-0.184063	-0.124289	-0.0276367	-0.154839	-0.0203519	-0.0552348	-0.0880815	-0.182266	-0.31831	-0.0559728	-0.159896	0.00451083	0.133694	0.00159008	0.0850892	-0.339989	-0.332116	0.276489	-0.166781	0.13604
Fungi.Dipodascus	0.190845	0.301149	1	0.235311	0.153505	-0.0860731	0.132553	0.0291375	0.231998	-0.139429	-0.0949473	-0.263147	-0.198026	0.142844	0.103609	-0.140963	-0.0222739	0.0628428	-0.0521357	0.0777449	-0.129822	0.0381841	0.111092	-0.102383	-0.226654	0.0970917	-0.282694	-0.0719096	0.0370354	0.138485	0.264655	-0.0245412	0.069368	0.0747315	-0.248029	-0.256193	-0.174021	-0.0271054	-0.0319464	-0.132705	0.0142332	0.240496	-0.13579	0.0428396	-0.117371	-0.163583	0.057498	-0.197539	0.0943009
Fungi.Hyphopichia	0.227111	0.0174044	0.235311	1	0.34509	-0.171135	0.167455	-0.178251	0.406197	-0.198066	0.117661	-0.0269836	0.117217	0.302813	0.0631059	0.0465887	-0.0332043	0.0638179	0.0355454	-0.0918302	-0.21296	-0.365604	-0.141892	0.0252106	-0.0892786	0.359958	-0.181387	-0.502685	0.136944	0.450714	0.189938	0.0259835	-0.0700368	0.0525757	-0.351308	-0.203733	0.122996	-0.0682459	-0.20569	0.107998	-0.182788	0.134097	-0.0426592	-0.0394849	0.0790632	0.00235351	-0.0163769	-0.0648457	0.122175
Fungi.Issatchenkia	0.27232	0.180685	0.153505	0.34509	1	-0.00871142	0.0213298	-0.121058	0.125098	-0.188735	-0.0795697	-0.434648	0.00575683	0.0334052	0.194088	-0.307192	-0.042373	0.05581	0.178086	0.21549	0.106745	-0.0686022	0.121729	-0.199198	-0.112908	0.25988	-0.395518	-0.235765	0.0675214	0.193426	0.054073	0.0718416	-0.113496	-0.114399	0.206432	-0.0536188	0.0175605	-0.037269	-0.130865	-0.00445429	0.18123	-0.0969088	0.0996316	0.0461582	-0.0407746	-0.115424	0.23454	-0.0294447	-0.224518
Fungi.Kazachstania	-0.110127	-0.258943	-0.0860731	-0.171135	-0.00871142	1	0.151382	-0.0545967	-0.246165	-0.134478	0.0191557	-0.0388845	0.0932457	-0.0180026	0.127633	0.148703	0.194247	-0.0537907	0.0420197	0.307608	0.498258	0.0901264	0.0288409	0.013191	0.19803	-0.156125	-0.0403213	0.0432388	-0.187887	-0.0707191	-0.0510831	-0.051935	-0.134651	-0.102098	0.246412	-0.0496378	-0.105751	0.138908	-0.000550953	0.130763	0.239146	-0.326984	0.0458455	-0.225309	0.204837	0.0391026	0.0986766	-0.00475591	-0.262767
Fungi.Symbiotaphrina	0.120256	0.208547	0.132553	0.167455	0.0213298	0.151382	1	-0.112517	0.0410004	-0.237361	-0.077939	-0.166784	-0.119457	-0.157231	0.0616007	-0.227915	-0.0736906	-0.0307163	-0.349451	0.0557205	0.14752	0.202718	-0.0596773	-0.242775	-0.081781	0.19806	-0.176631	0.023319	-0.0645775	-0.018186	0.106703	-0.0866059	-0.101707	0.321394	-0.159333	-0.0588316	-0.202779	-0.0446773	-0.0574332	-0.0113801	0.101827	-0.0640003	-0.0367597	0.046729	-0.147112	-0.286455	0.236009	-0.143253	0.0606945
Fungi.Trichosporon	0.0252067	-0.107803	0.0291375	-0.178251	-0.121058	-0.0545967	-0.112517	1	-0.0605009	0.235699	0.0835137	0.0762162	0.062449	-0.0323572	0.0937537	0.0974317	-0.137844	0.030177	0.10141	-0.0972048	-0.00637465	0.114372	0.0789847	0.133326	-0.146121	0.00906151	-0.107254	0.128999	-0.0117292	-0.0673934	-0.00911357	-0.0133918	0.164459	0.0907533	0.0800962	0.196437	0.0924477	0.277751	0.0322347	-0.134384	0.091377	0.219546	0.0234669	0.0658118	-0.204019	-0.00893829	-0.220215	0.158174	0.169186
Fungi.Wallemia	0.362615	0.0866292	0.231998	0.406197	0.125098	-0.246165	0.0410004	-0.0605009	1	0.250701	-0.141189	0.0309147	-0.0559629	0.0664287	-0.0847566	0.112254	-0.144243	-0.151084	-0.0153384	-0.311247	-0.378512	-0.174254	0.159111	0.108566	-0.0649332	0.334574	0.0274199	-0.138547	0.189632	0.0201187	0.00264063	0.0987778	0.0329986	-0.00663396	-0.407422	0.0423771	-0.227585	-0.0487746	0.0282745	-0.164187	-0.223418	0.293588	-0.125623	0.253393	0.0144256	0.0166963	-0.130005	-0.35689	0.306691
Bacteria.[Eubacterium] coprostanoligenes group	0.153255	-0.259631	-0.139429	-0.198066	-0.188735	-0.134478	-0.237361	0.235699	0.250701	1	0.086468	0.146658	-0.0295285	-0.192021	-0.210664	0.22458	-0.108522	0.0862766	0.00468933	-0.19456	-0.0910187	-0.0263271	0.0930953	0.187161	-0.112462	0.0259541	0.171574	0.188787	0.0294532	-0.17083	-0.292139	-0.100454	0.188111	0.130937	0.00236687	0.411339	-0.118568	-0.0147066	0.17018	-0.197237	-0.158376	0.135534	-0.0299836	0.164797	-0.0863137	-0.0488093	-0.189242	0.0697821	0.205373
Bacteria.[Eubacterium] eligens group	-0.250626	-0.108442	-0.0949473	0.117661	-0.0795697	0.0191557	-0.077939	0.0835137	-0.141189	0.086468	1	0.343491	0.180499	0.322079	0.107315	0.247548	0.163636	0.328315	-0.00427549	0.0547066	0.00130075	-0.146129	-0.0248683	0.246555	0.221143	-0.270257	0.0663488	-0.149246	-0.0255472	0.307028	-0.0707489	-0.00225918	-0.20854	-0.0194929	-0.0212129	-0.0915091	0.164748	0.0832959	-0.387751	-0.0281495	-0.00561501	-0.0165913	0.0901563	-0.299428	0.0399776	0.237019	-0.147813	0.422541	-0.1258
Bacteria.[Eubacterium] hallii group	-0.181611	-0.270195	-0.263147	-0.0269836	-0.434648	-0.0388845	-0.166784	0.0762162	0.0309147	0.146658	0.343491	1	0.115393	0.170401	-0.147386	0.604774	0.132608	-0.0640394	-0.160434	-0.27067	-0.272295	-0.358923	-0.0110938	0.63437	0.224294	-0.30816	0.489699	0.121738	0.0239355	0.134147	-0.12351	-0.000752864	0.0805794	0.00470813	-0.301974	0.0893178	0.201734	0.157889	-0.0756508	0.298349	-0.182488	0.248723	-0.109	-0.139231	0.219247	0.535403	-0.228067	0.210402	0.298778
Bacteria.[Eubacterium] nodatum group	-0.117228	0.0188088	-0.198026	0.117217	0.00575683	0.0932457	-0.119457	0.062449	-0.0559629	-0.0295285	0.180499	0.115393	1	-0.0560694	-0.147979	0.0945197	0.102869	0.05252	0.0931184	0.127439	0.129847	-0.0550746	0.0348279	0.112682	0.317786	-0.243586	0.243436	0.00390788	0.107114	-0.00320585	-0.145045	0.0629184	-0.385312	-0.167745	0.0872407	-0.0541516	0.170862	-0.0577609	-0.190633	0.0378284	-0.0755182	-0.0877477	-0.0280242	-0.172074	0.0444605	-0.00400104	0.0355118	0.0983719	-0.012811
Bacteria.[Eubacterium] ruminantium group	-0.282486	-0.123804	0.142844	0.302813	0.0334052	-0.0180026	-0.157231	-0.0323572	0.0664287	-0.192021	0.322079	0.170401	-0.0560694	1	0.0810492	0.122566	-0.0369511	0.102273	0.227456	-0.000622146	0.097836	-0.265404	-0.0623787	0.201084	0.0852351	-0.140322	-0.00802578	-0.383396	-0.284556	0.467756	0.183488	-0.0787505	0.151217	-0.276149	-0.0932238	-0.239237	0.205832	0.0582343	-0.173296	0.0945564	0.024953	-0.0522457	-0.11214	-0.388294	0.0276189	0.455365	-0.198347	0.0540629	-0.124243
Bacteria.[Eubacterium] xylanophilum group	-0.0586949	-0.0176004	0.103609	0.0631059	0.194088	0.127633	0.0616007	0.0937537	-0.0847566	-0.210664	0.107315	-0.147386	-0.147979	0.0810492	1	-0.138675	0.0280792	-0.0998395	-0.0751325	0.11217	-0.0361694	-0.00623422	-0.0157097	-0.0365962	0.0228814	0.192491	-0.153156	0.0276719	0.0386235	0.116285	0.24007	0.0780291	-0.0576599	0.0604771	0.0793169	-0.0207222	-0.166904	0.0115786	0.031637	0.0375986	0.0385656	-0.0305648	-0.0681711	0.0426139	-0.0328979	-0.0287528	0.202811	-0.0656631	-0.267074
Bacteria.[Ruminococcus] gauvreauii group	-0.0190554	-0.32995	-0.140963	0.0465887	-0.307192	0.148703	-0.227915	0.0974317	0.112254	0.22458	0.247548	0.604774	0.0945197	0.122566	-0.138675	1	-0.11203	0.154961	-0.0227963	-0.138473	-0.171723	-0.243213	-0.143428	0.568737	0.129755	-0.214508	0.268366	0.0804128	0.0775838	0.024142	-0.149888	-0.0175606	-0.0661994	0.0108256	-0.32852	0.119797	0.161426	-0.000197079	-0.0431428	0.188882	0.0223211	0.128524	-0.201709	-0.210381	0.0763376	0.506883	-0.162784	-0.00955124	0.234139
Bacteria.[Ruminococcus] torques group	-0.0892078	-0.135645	-0.0222739	-0.0332043	-0.042373	0.194247	-0.0736906	-0.137844	-0.144243	-0.108522	0.163636	0.132608	0.102869	-0.0369511	0.0280792	-0.11203	1	0.0826528	0.047725	0.179603	0.113282	-0.0702697	-0.00354672	0.0526098	0.0905546	-0.0605236	0.104461	-0.162816	-0.138887	0.162877	0.211075	0.0557287	-0.0147579	-0.0554739	0.179564	-0.120837	0.224425	0.106639	-0.113224	0.0841841	0.128727	-0.145834	0.0990409	-0.32418	0.335464	0.141491	0.14327	0.50538	-0.0830062
Bacteria.Acidaminococcus	-0.104185	-0.0572101	0.0628428	0.0638179	0.05581	-0.0537907	-0.0307163	0.030177	-0.151084	0.0862766	0.328315	-0.0640394	0.05252	0.102273	-0.0998395	0.154961	0.0826528	1	0.151008	0.296131	0.0937053	0.0714742	-0.234064	-0.0346315	0.153539	-0.0355827	-0.194931	-0.138022	-0.169612	0.0642564	-0.116468	0.0585068	-0.0477158	-0.106325	0.0547913	-0.167861	0.426119	-0.315313	-0.113078	0.103822	0.312086	-0.186085	0.0255325	-0.221586	-0.105097	0.10248	0.111614	0.241573	0.0365318
Bacteria.Agathobacter	-0.125626	0.142635	-0.0521357	0.0355454	0.178086	0.0420197	-0.349451	0.10141	-0.0153384	0.00468933	-0.00427549	-0.160434	0.0931184	0.227456	-0.0751325	-0.0227963	0.047725	0.151008	1	0.226107	0.377023	0.0271636	-0.240397	-0.138002	0.00749127	-0.105614	-0.242318	-0.0346574	-0.300037	0.034718	0.0668819	-0.0326526	0.0611774	-0.445202	0.298145	-0.219081	0.206428	-0.0263208	0.0285414	-0.133257	0.125213	-0.232426	0.23243	-0.147621	-0.139008	0.128002	-0.00257267	0.122072	-0.0675139
Bacteria.Allisonella	-0.17103	0.120016	0.0777449	-0.0918302	0.21549	0.307608	0.0557205	-0.0972048	-0.311247	-0.19456	0.0547066	-0.27067	0.127439	-0.000622146	0.11217	-0.138473	0.179603	0.296131	0.226107	1	0.366881	0.108197	-0.206481	-0.192468	0.0687927	-0.0161652	-0.334719	-0.00923856	-0.183946	-0.0554881	0.0364732	0.029211	-0.173537	-0.29471	0.287251	-0.270473	0.136453	-0.173592	-0.0477186	0.0267805	0.411652	-0.366762	0.0602128	-0.402719	-0.00554936	0.0579554	0.243167	0.25631	-0.391514
Bacteria.Alloprevotella	-0.369558	0.0510182	-0.129822	-0.21296	0.106745	0.498258	0.14752	-0.00637465	-0.378512	-0.0910187	0.00130075	-0.272295	0.129847	0.097836	-0.0361694	-0.171723	0.113282	0.0937053	0.377023	0.366881	1	0.367904	0.0326453	-0.283878	0.0508865	-0.309541	-0.185528	-0.181835	-0.604298	-0.055063	-0.0602325	-0.0423459	-0.13931	-0.21974	0.608103	-0.133912	0.155943	0.0647198	0.0392129	0.0287297	0.477095	-0.630988	0.141229	-0.308581	-0.183994	0.00109146	0.203827	0.136783	-0.292877
Bacteria.Anaerovibrio	-0.143908	0.192051	0.0381841	-0.365604	-0.0686022	0.0901264	0.202718	0.114372	-0.174254	-0.0263271	-0.146129	-0.358923	-0.0550746	-0.265404	-0.00623422	-0.243213	-0.0702697	0.0714742	0.0271636	0.108197	0.367904	1	0.040602	-0.333587	-0.0191178	-0.0951107	0.00988021	0.127312	-0.0386029	-0.385656	0.177167	-0.0612827	-0.165461	0.0418294	0.338602	-0.0835442	-0.103512	0.0214617	0.128087	-0.202559	0.379998	-0.338979	-0.0311865	-0.00892873	-0.103054	-0.240966	0.0978231	-0.160653	-0.155652
Bacteria.Bacteroides	0.142673	-0.0463589	0.111092	-0.141892	0.121729	0.0288409	-0.0596773	0.0789847	0.159111	0.0930953	-0.0248683	-0.0110938	0.0348279	-0.0623787	-0.0157097	-0.143428	-0.00354672	-0.234064	-0.240397	-0.206481	0.0326453	0.040602	1	0.042225	-0.0642443	0.0541811	0.135812	-0.0597983	-0.082196	-0.0982792	-0.131571	0.0461028	0.0251485	0.09395	0.0739125	0.210996	-0.0841017	0.125208	0.0349358	-0.0500686	0.0401074	0.0632698	-0.180808	0.224712	0.135591	-0.0487055	0.0367949	-0.0149568	0.0828209
Bacteria.Blautia	-0.146261	-0.379375	-0.102383	0.0252106	-0.199198	0.013191	-0.242775	0.133326	0.108566	0.187161	0.246555	0.63437	0.112682	0.201084	-0.0365962	0.568737	0.0526098	-0.0346315	-0.138002	-0.192468	-0.283878	-0.333587	0.042225	1	0.275003	-0.205164	0.534937	0.146367	-0.00317554	0.171377	-0.120556	-0.00759752	0.00948243	0.243361	-0.196517	-0.00643402	0.0465885	0.163274	-0.0807372	-0.0252257	-0.0236511	0.259311	-0.106461	-0.129517	0.157374	0.522289	-0.0457827	0.106995	0.0903786
Bacteria.Butyricicoccus	-0.442051	-0.109993	-0.226654	-0.0892786	-0.112908	0.19803	-0.081781	-0.146121	-0.0649332	-0.112462	0.221143	0.224294	0.317786	0.0852351	0.0228814	0.129755	0.0905546	0.153539	0.00749127	0.0687927	0.0508865	-0.0191178	-0.0642443	0.275003	1	-0.426834	0.302064	0.239067	-0.0503196	-0.0136238	-0.185158	0.252294	-0.207651	-0.353312	0.117399	-0.0443784	0.0165193	-0.0965581	-0.189368	0.0988493	-0.0418066	-0.212029	-0.0355688	-0.194106	0.169919	0.243426	0.25528	-0.00432807	-0.119579
Bacteria.Campylobacter	0.441317	0.0548709	0.0970917	0.359958	0.25988	-0.156125	0.19806	0.00906151	0.334574	0.0259541	-0.270257	-0.30816	-0.243586	-0.140322	0.192491	-0.214508	-0.0605236	-0.0355827	-0.105614	-0.0161652	-0.309541	-0.0951107	0.0541811	-0.205164	-0.426834	1	-0.298046	-0.110999	0.287304	-0.00487275	-0.0243398	-0.132099	-0.0133567	0.18266	-0.0822611	0.0216353	-0.192158	0.00900053	0.191361	-0.0362015	-0.140794	0.188027	-0.00021332	0.292572	0.103002	-0.264461	0.0315483	-0.175341	-0.0359691
Bacteria.Catenibacterium	-0.120209	-0.216468	-0.282694	-0.181387	-0.395518	-0.0403213	-0.176631	-0.107254	0.0274199	0.171574	0.0663488	0.489699	0.243436	-0.00802578	-0.153156	0.268366	0.104461	-0.194931	-0.242318	-0.334719	-0.185528	0.00988021	0.135812	0.534937	0.302064	-0.298046	1	0.203168	0.136887	-0.0323899	-0.0919735	-0.025076	-0.066523	0.119224	-0.084975	0.197357	-0.082264	0.117579	-0.0417589	0.0356134	-0.18669	0.178012	-0.112575	0.0244966	0.351715	0.27448	-0.125672	-0.0259962	0.156751
Bacteria.Catenisphaera	0.00495863	0.181857	-0.0719096	-0.502685	-0.235765	0.0432388	0.023319	0.128999	-0.138547	0.188787	-0.149246	0.121738	0.00390788	-0.383396	0.0276719	0.0804128	-0.162816	-0.138022	-0.0346574	-0.00923856	-0.181835	0.127312	-0.0597983	0.146367	0.239067	-0.110999	0.203168	1	0.196328	-0.415154	-0.175566	-0.0814307	-0.0395056	-0.0372398	0.0881017	0.214511	-0.309548	-0.0502872	0.144528	-0.239471	-0.0158897	0.18071	0.0141838	0.135284	-0.086203	-0.0838026	0.237212	-0.114366	-0.0134654
Bacteria.Christensenellaceae R-7 group	0.310934	0.0862251	0.0370354	0.136944	0.0675214	-0.187887	-0.0645775	-0.0117292	0.189632	0.0294532	-0.0255472	0.0239355	0.107114	-0.284556	0.0386235	0.0775838	-0.138887	-0.169612	-0.300037	-0.183946	-0.604298	-0.0386029	-0.082196	-0.00317554	-0.0503196	0.287304	0.136887	0.196328	1	-0.0804112	0.180109	-0.00898348	-0.233832	0.184345	-0.325863	0.0866188	-0.213883	0.00779427	0.0150781	-0.0390365	-0.399989	0.335318	0.0525846	0.225651	0.184516	-0.199231	-0.17394	-0.269137	0.0692205
Bacteria.Clostridiales bacterium enrichment culture clone 06-1235251-67	-0.0658157	-0.184063	0.138485	0.450714	0.193426	-0.0707191	-0.018186	-0.0673934	0.0201187	-0.17083	0.307028	0.134147	-0.00320585	0.467756	0.116285	0.024142	0.162877	0.0642564	0.034718	-0.0554881	-0.055063	-0.385656	-0.0982792	0.171377	-0.0136238	-0.00487275	-0.0323899	-0.415154	-0.0804112	1	0.202815	0.0274116	0.0809285	-0.0616467	-0.156258	-0.154707	0.168711	0.139889	-0.27044	0.182489	0.0121221	0.109011	0.0453079	-0.21666	0.0833444	0.277093	-0.196442	0.166464	-0.140395
Bacteria.Clostridium sensu stricto 1	-0.0147806	-0.124289	0.264655	0.189938	0.054073	-0.0510831	0.106703	-0.00911357	0.00264063	-0.292139	-0.0707489	-0.12351	-0.145045	0.183488	0.24007	-0.149888	0.211075	-0.116468	0.0668819	0.0364732	-0.0602325	0.177167	-0.131571	-0.120556	-0.185158	-0.0243398	-0.0919735	-0.175566	0.180109	0.202815	1	0.0543739	0.0116041	0.0567144	0.0170811	-0.229683	0.065134	0.159745	0.00503199	-0.0522569	0.0890905	-0.060607	0.237322	-0.157704	0.0717705	0.0863848	-0.171964	-0.00131185	-0.144408
Bacteria.Collinsella	-0.0982445	-0.0276367	-0.0245412	0.0259835	0.0718416	-0.051935	-0.0866059	-0.0133918	0.0987778	-0.100454	-0.00225918	-0.000752864	0.0629184	-0.0787505	0.0780291	-0.0175606	0.0557287	0.0585068	-0.0326526	0.029211	-0.0423459	-0.0612827	0.0461028	-0.00759752	0.252294	-0.132099	-0.025076	-0.0814307	-0.00898348	0.0274116	0.0543739	1	-0.00887239	-0.0432331	0.0948391	-0.0542763	0.196526	-0.102565	-0.0477047	0.0101845	-0.0113797	-0.18057	0.111173	0.0438644	-0.0388543	0.0356391	0.00819142	0.14676	0.163617
Bacteria.Coprococcus 1	0.0687488	-0.154839	0.069368	-0.0700368	-0.113496	-0.134651	-0.101707	0.164459	0.0329986	0.188111	-0.20854	0.0805794	-0.385312	0.151217	-0.0576599	-0.0661994	-0.0147579	-0.0477158	0.0611774	-0.173537	-0.13931	-0.165461	0.0251485	0.00948243	-0.207651	-0.0133567	-0.066523	-0.0395056	-0.233832	0.0809285	0.0116041	-0.00887239	1	0.117367	-0.109672	0.190356	-0.0395405	0.0690458	0.155398	0.0984664	0.00828223	0.166709	-0.0647794	0.076734	0.0773032	-0.0161182	-0.137079	0.13311	0.279304
Bacteria.Coprococcus 3	0.230225	-0.0203519	0.0747315	0.0525757	-0.114399	-0.102098	0.321394	0.0907533	-0.00663396	0.130937	-0.0194929	0.00470813	-0.167745	-0.276149	0.0604771	0.0108256	-0.0554739	-0.106325	-0.445202	-0.29471	-0.21974	0.0418294	0.09395	0.243361	-0.353312	0.18266	0.119224	-0.0372398	0.184345	-0.0616467	0.0567144	-0.0432331	0.117367	1	-0.224129	0.109693	-0.21333	0.056283	0.076174	-0.0970992	-0.0856189	0.250726	0.0597234	0.324894	-0.15508	-0.288554	-0.010473	-0.0195971	0.232171
Bacteria.Desulfovibrio	-0.220405	-0.0552348	-0.248029	-0.351308	0.206432	0.246412	-0.159333	0.0800962	-0.407422	0.00236687	-0.0212129	-0.301974	0.0872407	-0.0932238	0.0793169	-0.32852	0.179564	0.0547913	0.298145	0.287251	0.608103	0.338602	0.0739125	-0.196517	0.117399	-0.0822611	-0.084975	0.0881017	-0.325863	-0.156258	0.0170811	0.0948391	-0.109672	-0.224129	1	-0.0219403	0.153135	0.176772	0.170825	0.0196575	0.406122	-0.477962	0.230519	-0.130356	0.074446	-0.0787909	0.18611	0.214154	-0.416465
Bacteria.dgA-11 gut group	0.192727	-0.0880815	-0.256193	-0.203733	-0.0536188	-0.0496378	-0.0588316	0.196437	0.0423771	0.411339	-0.0915091	0.0893178	-0.0541516	-0.239237	-0.0207222	0.119797	-0.120837	-0.167861	-0.219081	-0.270473	-0.133912	-0.0835442	0.210996	-0.00643402	-0.0443784	0.0216353	0.197357	0.214511	0.0866188	-0.154707	-0.229683	-0.0542763	0.190356	0.109693	-0.0219403	1	-0.09441	-0.055785	0.0291153	-0.0457432	-0.0886569	0.224752	-0.115002	0.242118	-0.00964805	0.00365864	-0.0913417	0.0364031	0.147681
Bacteria.Dorea	-0.115408	-0.182266	-0.174021	0.122996	0.0175605	-0.105751	-0.202779	0.0924477	-0.227585	-0.118568	0.164748	0.201734	0.170862	0.205832	-0.166904	0.161426	0.224425	0.426119	0.206428	0.136453	0.155943	-0.103512	-0.0841017	0.0465885	0.0165193	-0.192158	-0.082264	-0.309548	-0.213883	0.168711	0.065134	0.196526	-0.0395405	-0.21333	0.153135	-0.09441	1	-0.0192616	-0.110406	0.191768	0.220319	-0.223862	0.069333	-0.337901	0.119733	0.281314	-0.172294	0.506621	0.0776094
Bacteria.Enterococcus	0.0110493	-0.31831	-0.0271054	-0.0682459	-0.037269	0.138908	-0.0446773	0.277751	-0.0487746	-0.0147066	0.0832959	0.157889	-0.0577609	0.0582343	0.0115786	-0.000197079	0.106639	-0.315313	-0.0263208	-0.173592	0.0647198	0.0214617	0.125208	0.163274	-0.0965581	0.00900053	0.117579	-0.0502872	0.00779427	0.139889	0.159745	-0.102565	0.0690458	0.056283	0.176772	-0.055785	-0.0192616	1	0.0708918	0.130403	-0.0354904	-0.0412027	0.108603	-0.0372322	0.266759	0.136452	-0.301819	0.0756239	-0.165942
Bacteria.Erysipelotrichaceae UCG-004	0.0356582	-0.0559728	-0.0319464	-0.20569	-0.130865	-0.000550953	-0.0574332	0.0322347	0.0282745	0.17018	-0.387751	-0.0756508	-0.190633	-0.173296	0.031637	-0.0431428	-0.113224	-0.113078	0.0285414	-0.0477186	0.0392129	0.128087	0.0349358	-0.0807372	-0.189368	0.191361	-0.0417589	0.144528	0.0150781	-0.27044	0.00503199	-0.0477047	0.155398	0.076174	0.170825	0.0291153	-0.110406	0.0708918	1	0.0655497	-0.0813331	-0.0470008	-0.00849849	0.318743	-0.11823	-0.0907707	-0.00615283	-0.309848	0.0497483
Bacteria.Escherichia-Shigella	-0.0164658	-0.159896	-0.132705	0.107998	-0.00445429	0.130763	-0.0113801	-0.134384	-0.164187	-0.197237	-0.0281495	0.298349	0.0378284	0.0945564	0.0375986	0.188882	0.0841841	0.103822	-0.133257	0.0267805	0.0287297	-0.202559	-0.0500686	-0.0252257	0.0988493	-0.0362015	0.0356134	-0.239471	-0.0390365	0.182489	-0.0522569	0.0101845	0.0984664	-0.0970992	0.0196575	-0.0457432	0.191768	0.130403	0.0655497	1	0.0249677	-0.14411	-0.0654833	-0.0374293	0.206517	0.12846	-0.00563341	-0.0052612	-0.015742
Bacteria.Faecalibacterium	-0.204315	0.00451083	0.0142332	-0.182788	0.18123	0.239146	0.101827	0.091377	-0.223418	-0.158376	-0.00561501	-0.182488	-0.0755182	0.024953	0.0385656	0.0223211	0.128727	0.312086	0.125213	0.411652	0.477095	0.379998	0.0401074	-0.0236511	-0.0418066	-0.140794	-0.18669	-0.0158897	-0.399989	0.0121221	0.0890905	-0.0113797	0.00828223	-0.0856189	0.406122	-0.0886569	0.220319	-0.0354904	-0.0813331	0.0249677	1	-0.384284	0.00882885	-0.420554	-0.0129121	0.108027	0.313595	0.277817	-0.261671
Bacteria.Family XIII AD3011 group	0.376538	0.133694	0.240496	0.134097	-0.0969088	-0.326984	-0.0640003	0.219546	0.293588	0.135534	-0.0165913	0.248723	-0.0877477	-0.0522457	-0.0305648	0.128524	-0.145834	-0.186085	-0.232426	-0.366762	-0.630988	-0.338979	0.0632698	0.259311	-0.212029	0.188027	0.178012	0.18071	0.335318	0.109011	-0.060607	-0.18057	0.166709	0.250726	-0.477962	0.224752	-0.223862	-0.0412027	-0.0470008	-0.14411	-0.384284	1	-0.133966	0.245546	-0.0134556	-0.151085	-0.256663	-0.215307	0.379553
Bacteria.Family XIII UCG-001	-0.0696267	0.00159008	-0.13579	-0.0426592	0.0996316	0.0458455	-0.0367597	0.0234669	-0.125623	-0.0299836	0.0901563	-0.109	-0.0280242	-0.11214	-0.0681711	-0.201709	0.0990409	0.0255325	0.23243	0.0602128	0.141229	-0.0311865	-0.180808	-0.106461	-0.0355688	-0.00021332	-0.112575	0.0141838	0.0525846	0.0453079	0.237322	0.111173	-0.0647794	0.0597234	0.230519	-0.115002	0.069333	0.108603	-0.00849849	-0.0654833	0.00882885	-0.133966	1	-0.0321566	-0.0857068	-0.0625784	-0.177649	0.207022	-0.0281693
Bacteria.Fibrobacter	0.307922	0.0850892	0.0428396	-0.0394849	0.0461582	-0.225309	0.046729	0.0658118	0.253393	0.164797	-0.299428	-0.139231	-0.172074	-0.388294	0.0426139	-0.210381	-0.32418	-0.221586	-0.147621	-0.402719	-0.308581	-0.00892873	0.224712	-0.129517	-0.194106	0.292572	0.0244966	0.135284	0.225651	-0.21666	-0.157704	0.0438644	0.076734	0.324894	-0.130356	0.242118	-0.337901	-0.0372322	0.318743	-0.0374293	-0.420554	0.245546	-0.0321566	1	-0.214129	-0.334991	-0.080773	-0.365392	0.228311
Bacteria.Fournierella	0.145796	-0.339989	-0.117371	0.0790632	-0.0407746	0.204837	-0.147112	-0.204019	0.0144256	-0.0863137	0.0399776	0.219247	0.0444605	0.0276189	-0.0328979	0.0763376	0.335464	-0.105097	-0.139008	-0.00554936	-0.183994	-0.103054	0.135591	0.157374	0.169919	0.103002	0.351715	-0.086203	0.184516	0.0833444	0.0717705	-0.0388543	0.0773032	-0.15508	0.074446	-0.00964805	0.119733	0.266759	-0.11823	0.206517	-0.0129121	-0.0134556	-0.0857068	-0.214129	1	0.124563	-0.0927515	0.22201	-0.152906
Bacteria.Fusicatenibacter	-0.41732	-0.332116	-0.163583	0.00235351	-0.115424	0.0391026	-0.286455	-0.00893829	0.0166963	-0.0488093	0.237019	0.535403	-0.00400104	0.455365	-0.0287528	0.506883	0.141491	0.10248	0.128002	0.0579554	0.00109146	-0.240966	-0.0487055	0.522289	0.243426	-0.264461	0.27448	-0.0838026	-0.199231	0.277093	0.0863848	0.0356391	-0.0161182	-0.288554	-0.0787909	0.00365864	0.281314	0.136452	-0.0907707	0.12846	0.108027	-0.151085	-0.0625784	-0.334991	0.124563	1	-0.158548	0.211123	-0.12355
Bacteria.Helicobacter	-0.105393	0.276489	0.057498	-0.0163769	0.23454	0.0986766	0.236009	-0.220215	-0.130005	-0.189242	-0.147813	-0.228067	0.0355118	-0.198347	0.202811	-0.162784	0.14327	0.111614	-0.00257267	0.243167	0.203827	0.0978231	0.0367949	-0.0457827	0.25528	0.0315483	-0.125672	0.237212	-0.17394	-0.196442	-0.171964	0.00819142	-0.137079	-0.010473	0.18611	-0.0913417	-0.172294	-0.301819	-0.00615283	-0.00563341	0.313595	-0.256663	-0.177649	-0.080773	-0.0927515	-0.158548	1	-0.0201845	-0.0723459
Bacteria.Holdemanella	-0.166531	-0.166781	-0.197539	-0.0648457	-0.0294447	-0.00475591	-0.143253	0.158174	-0.35689	0.0697821	0.422541	0.210402	0.0983719	0.0540629	-0.0656631	-0.00955124	0.50538	0.241573	0.122072	0.25631	0.136783	-0.160653	-0.0149568	0.106995	-0.00432807	-0.175341	-0.0259962	-0.114366	-0.269137	0.166464	-0.00131185	0.14676	0.13311	-0.0195971	0.214154	0.0364031	0.506621	0.0756239	-0.309848	-0.0052612	0.277817	-0.215307	0.207022	-0.365392	0.22201	0.211123	-0.0201845	1	-0.062194
Bacteria.Intestinibacter	0.261824	0.13604	0.0943009	0.122175	-0.224518	-0.262767	0.0606945	0.169186	0.306691	0.205373	-0.1258	0.298778	-0.012811	-0.124243	-0.267074	0.234139	-0.0830062	0.0365318	-0.0675139	-0.391514	-0.292877	-0.155652	0.0828209	0.0903786	-0.119579	-0.0359691	0.156751	-0.0134654	0.0692205	-0.140395	-0.144408	0.163617	0.279304	0.232171	-0.416465	0.147681	0.0776094	-0.165942	0.0497483	-0.015742	-0.261671	0.379553	-0.0281693	0.228311	-0.152906	-0.12355	-0.0723459	-0.062194	1
Bacteria.Lachnoclostridium	-0.0665327	0.285593	0.0632056	-0.114515	-0.0437815	-0.0984186	-0.0222815	0.0292398	0.00341313	-0.227697	-0.244747	0.0968758	-0.00613282	0.0217883	-0.0961216	-0.102623	0.0673125	-0.401654	0.170034	-0.0545086	0.207988	-0.0349326	0.0155112	-0.136652	-0.0874545	-0.0501204	-0.00108833	-0.0616847	-0.221885	-0.138216	-0.148715	0.0145263	0.00665385	-0.201666	0.0633702	-0.0841443	-0.0224626	0.0884928	0.0295537	0.0549389	-0.23897	-0.0205715	-0.0587481	0.0488505	-0.0505985	0.000619734	-0.000605996	-0.0475542	0.0520175
Bacteria.Lachnospira	-0.148546	-0.072023	-0.0846827	0.0769784	-0.0524878	0.206614	0.102852	-0.153058	0.0253362	-0.0573317	-0.0874637	-0.0253461	-0.111358	0.149257	-0.0863736	0.038178	-0.0937345	-0.0452424	0.209492	0.0865179	0.407195	0.131996	-0.0213404	-0.187897	-0.0950613	-0.0448872	-0.112064	-0.199034	-0.41922	0.069118	0.0902121	-0.06431	0.106635	-0.193235	0.126563	-0.0697414	-0.0140998	0.0282774	0.0556795	0.0863844	0.231776	-0.270699	0.122116	-0.0646364	-0.0384508	0.128749	-0.163183	-0.00788499	-0.121574
Bacteria.Lachnospiraceae FCS020 group	-0.0357434	0.237114	-0.0254883	-0.283801	-0.00323377	0.0742024	0.0419144	0.0187071	-0.182544	0.123703	-0.266147	-0.243764	0.0652509	-0.357227	-0.0860978	-0.281766	-0.172822	-0.151551	-0.0475819	0.114513	0.120524	0.304271	0.180785	-0.176444	-0.0132773	0.0918535	0.0528485	0.349841	0.0872013	-0.373572	-0.280739	-0.13158	0.0571857	0.075329	0.293641	0.0810985	-0.283886	0.0354279	0.245432	-0.0267706	0.0683071	-0.0873952	-0.0525719	0.298719	-0.0627423	-0.376473	0.186973	-0.166064	-0.0578114
Bacteria.Lachnospiraceae ND3007 group	-0.0534607	0.051713	0.113792	0.10211	0.0217826	-0.299993	-0.0591225	0.0591134	0.0762326	-0.125849	-0.0965388	0.314142	0.0702111	0.0129941	-0.0713659	0.131472	-0.19381	-0.0308169	-0.101737	-0.131206	-0.350787	-0.135325	-0.079651	0.368973	0.232241	-0.0760018	0.111031	0.257786	0.190015	0.0847564	0.048325	0.152782	-0.0380517	-0.000959461	-0.194886	-0.0705944	0.0684714	0.0545322	0.0729387	0.0182669	-0.228011	0.307959	-0.0385333	0.119201	-0.107408	0.260244	-0.148196	-0.21357	0.0801013
Bacteria.Lachnospiraceae NK4A136 group	-0.186747	0.127852	-0.0427725	-0.18909	-0.178936	-0.255359	-0.0846701	-0.0422724	-0.147971	-0.0257633	-0.0353017	0.259169	0.112252	0.0376844	-0.0137669	0.0676727	-0.111889	-0.0197494	-0.0393239	0.0410121	-0.149949	-0.0348763	0.00494069	0.275235	0.12534	-0.226074	0.256187	0.206337	0.115906	-0.0261243	0.0430379	0.0721865	-0.0773929	0.0232315	-0.168571	-0.0926864	0.226061	-0.108004	0.00671042	-0.0340913	-0.105801	0.0896224	0.0923592	0.0482091	-0.127389	0.307712	0.0390796	0.0439087	0.0542521
Bacteria.Lachnospiraceae UCG-004	-0.370128	0.248602	-0.0477995	-0.168901	-0.0711691	0.0594377	0.126037	-0.201854	-0.106347	-0.2386	-0.155465	-0.15947	0.178109	-0.0800336	0.0721546	-0.0444689	-0.0934937	-0.00948837	0.0745702	0.197939	0.269883	0.307206	-0.0894454	0.0439381	0.343784	-0.164175	0.0919515	0.19461	-0.105029	-0.310309	-0.0499233	0.0746925	-0.276072	-0.0607999	0.191257	-0.246334	-0.110099	-0.236563	-0.00619309	-0.170941	0.119524	-0.36974	-0.119206	-0.0687942	-0.169643	-0.00564321	0.560376	-0.234805	-0.186936
Bacteria.Lachnospiraceae UCG-008	-0.161149	0.219319	0.19513	-0.302014	0.0190908	0.0157507	-0.0254404	0.0266136	-0.178635	-0.0684828	-0.250242	-0.173828	0.026936	-0.161363	-0.0863843	-0.124092	0.00897723	-0.0484032	0.00984135	0.137141	0.188624	0.269323	0.103723	-0.0375303	0.21247	-0.195802	0.0431563	0.153877	-0.00271396	-0.21017	-0.0106356	0.274967	-0.0611538	-0.0633837	0.215751	-0.162959	-0.0186764	-0.0672821	0.183946	-0.169027	0.111197	-0.163786	0.00996611	0.036185	-0.124389	-0.105533	0.218948	-0.160916	0.125562
Bacteria.Lachnospiraceae UCG-010	-0.0500591	-0.310577	-0.110866	0.0640802	-0.0107405	0.128679	0.0284858	0.00910959	-0.144749	-0.0483417	-0.011502	0.11866	-0.0380852	0.234603	-0.0314419	0.127581	0.0766063	0.0171669	-0.0939403	-0.0476549	0.0955863	-0.108974	0.082296	0.130647	-0.0486346	0.0445948	0.0423222	-0.171442	-0.158929	0.139612	0.0433756	-0.17943	0.159849	0.0377726	0.157493	0.0175048	0.205705	0.153124	0.0442544	0.219707	0.205468	-0.133379	-0.031269	-0.171492	0.189214	0.262295	-0.109502	0.0875447	-0.178766
Bacteria.Lactobacillus	0.00362198	-0.378847	-0.168417	-0.064837	-0.108528	0.43284	0.227271	-0.0219486	-0.218259	-0.0521645	0.0714315	0.118217	-0.168682	0.0164135	-0.122292	0.104251	0.266082	0.0806304	-0.208675	0.166327	0.311402	0.066945	-0.0390229	-0.00418069	-0.0905411	-0.00750745	-0.0747792	-0.311134	-0.211797	0.0905525	-0.0411169	-0.0212708	0.306737	0.12925	0.126011	-0.0794401	0.131472	0.292813	-0.0222056	0.382211	0.315756	-0.268516	0.096903	-0.299002	0.370333	0.00806752	-0.113549	0.305057	-0.0735195
Bacteria.Mailhella	1.35e-06	0.0940456	0.0487419	0.0237892	-0.0428016	0.019447	0.0496032	0.167508	-0.159035	0.0819129	0.106672	-0.0335757	0.150559	0.0986689	-0.148258	0.0485265	-0.198089	-0.0108216	0.0251944	0.0598261	0.197056	-0.0246989	0.109554	0.0799609	-0.171063	-0.0273024	-0.0193867	-0.0787181	-0.152803	0.0854236	-0.146346	-0.145465	0.0696866	0.191094	0.0674304	0.0947838	-0.0403222	-0.0174775	-0.116623	-0.042542	0.199635	0.0714989	-0.0940725	-0.0717956	-0.0698569	-0.104324	-0.0850096	0.163221	-0.0617729
Bacteria.Marvinbryantia	0.090346	0.12453	0.0973889	-0.0328881	-0.109838	0.108952	0.135755	-0.14789	0.042818	0.00958636	0.0185488	0.0465066	-0.0915373	0.0397509	-0.246702	0.0468776	0.0431105	0.193834	-0.068641	0.111944	0.00532429	0.165624	-0.135211	-0.135047	-0.0567081	-0.0293092	0.099097	-0.00277434	0.183623	-0.0503548	0.074244	-0.0581915	-0.0512233	-0.129881	-0.0789961	-0.151802	-0.0206708	-0.149754	0.0686935	0.043865	0.0512608	0.0747217	0.118422	-0.129669	0.0710826	-0.00258157	-0.199269	-0.106809	0.112284
Bacteria.Megasphaera	-0.263005	-0.216122	-0.426152	-0.034347	-0.202234	0.0272411	-0.277914	-0.0325504	-0.28631	-0.0106696	0.568494	0.445529	0.266968	0.241505	-0.128193	0.440816	0.221212	0.397394	-0.0200431	0.0709591	-0.0146135	-0.133484	-0.128781	0.354869	0.305007	-0.227696	0.315577	-0.0964721	0.000183268	0.163872	-0.257353	0.0937877	-0.199675	-0.109451	0.0652155	0.0323259	0.505125	0.000474063	-0.325502	0.226551	0.101931	-0.143191	0.00135999	-0.40133	0.325127	0.403366	-0.130652	0.489598	-0.13295
Bacteria.Mitsuokella	-0.347479	-0.145482	-0.159335	-0.180033	-0.305583	0.172926	-0.178458	0.156412	-0.248813	-0.0165684	0.321285	0.457482	0.25338	0.167967	0.0206623	0.506539	0.110594	0.270779	-0.0160898	0.121761	0.054496	-0.0446884	0.0217746	0.358271	0.339736	-0.374547	0.160368	0.107529	-0.0881178	-0.153167	-0.0903786	0.0192223	-0.187443	-0.138626	-0.0248094	-0.048832	0.363291	-0.174474	-0.0932912	0.13094	0.142889	-0.177921	-0.110826	-0.274816	-0.00522707	0.406473	0.204911	0.206934	0.10284
Bacteria.Mogibacterium	0.202205	0.105172	-0.021486	-0.101501	-0.0458549	-0.191242	-0.0389441	0.251727	-0.0337823	0.0864613	0.00984229	0.010227	-0.0275936	-0.191071	-0.0227304	-0.0238467	-0.116261	0.0354763	-0.130777	-0.0219178	-0.453649	-0.137716	-0.0896772	0.0118782	-0.0134988	0.180872	-0.171916	0.367647	0.327451	-0.0920218	-0.152178	0.0827064	0.088667	0.101311	-0.142143	0.127297	0.00256633	-0.0638555	0.135553	-0.0246163	-0.196479	0.313657	-0.0147296	0.271217	-0.152774	-0.222291	-0.06789	-0.0257462	0.0731366
Bacteria.Negativibacillus	0.0875829	0.171909	0.14102	-0.00255863	0.0676506	-0.114071	-0.109929	0.130347	0.110485	0.017992	-0.106362	-0.0927722	-0.0330839	-0.116525	0.00837046	-0.133056	0.0901067	-0.0142943	0.271567	0.157563	-0.0876479	0.0874553	-0.140821	-0.264886	-0.153394	0.180118	-0.211546	0.108231	0.0456222	-0.0892858	0.0343523	-0.1113	0.151429	-0.239567	-0.0249198	-0.0117397	-0.0789865	0.00927642	0.00454321	-0.135128	-0.0205899	0.13822	0.100335	-0.0639209	0.1141	-0.12062	-0.123815	0.051322	0.0809435
Bacteria.Olsenella	-0.0397387	0.275997	0.0135319	0.239592	0.211472	-0.153749	0.0349901	-0.0460346	0.127091	0.0280155	0.156406	-0.213108	0.0374808	0.135056	0.000698873	-0.072431	-0.0264201	0.297912	0.29997	0.166485	0.0545682	-0.0631759	-0.262852	-0.0483695	-0.073806	0.0594315	-0.271121	-0.0605985	-0.0120312	0.104521	0.0314003	-0.0943541	-0.0787863	-0.0230606	-0.0355511	-0.106418	0.12937	-0.253512	-0.101971	-0.228855	0.0918847	-0.083381	0.135157	-0.0933752	-0.273494	0.0536548	0.0898731	0.0687425	-0.0602196
Bacteria.Oribacterium	-0.0841656	-0.111981	-0.210225	-0.118442	0.0926624	0.170786	-0.0652641	-0.12863	-0.247512	-0.221766	-0.14564	-0.00866456	0.189058	-0.0627135	-0.151645	-0.129838	0.106562	-0.255204	0.0973443	-0.00913653	0.101315	0.250466	-0.0360368	-0.055055	0.182588	-0.218068	0.297647	-0.00180984	0.225047	-0.105766	0.195393	-0.077226	-0.203365	-0.115099	0.158898	-0.0109277	-0.0843734	0.125945	0.0721487	0.00350203	-0.25109	-0.142618	0.132916	0.0551759	0.131169	0.0381758	-0.0890699	-0.134604	-0.155842
Bacteria.Oscillibacter	0.0691048	-0.0897962	0.082638	-0.0287787	-0.113628	0.056103	0.0543918	0.0913052	0.228496	0.122124	-0.188553	0.0873975	-0.0986597	-0.0450492	0.0526954	-0.0874266	-0.0726196	-0.500173	-0.14719	-0.257089	-0.0683825	-0.103668	0.251884	0.0887708	-0.0212624	0.0273636	0.155439	-0.00509447	-0.00833866	0.00588826	-0.00832781	-0.0701963	0.25076	0.131423	-0.140156	0.150909	-0.18931	0.251122	0.0468552	0.039163	-0.317933	0.212429	-0.106021	0.243784	0.214386	-0.0229496	-0.289609	-0.0988818	-0.0162171
Bacteria.Oscillospira	0.269174	0.0836327	0.239918	0.248713	0.131712	-0.0886631	0.177707	-0.217186	0.209687	-0.0776126	-0.322359	-0.0781644	-0.310393	-0.0713855	-0.0257215	-0.0542415	-0.10912	-0.2028	-0.0393321	-0.197326	-0.129876	-0.140226	0.0165329	-0.151375	-0.342288	0.199999	-0.130432	-0.0207852	-0.0717841	-0.0108433	0.155633	-0.189578	0.146906	0.131934	-0.224522	0.237223	-0.202239	0.032349	0.112284	-0.102371	-0.177548	0.02614	-0.134795	0.313907	-0.107918	-0.0471902	0.0807482	-0.186554	0.101229
Bacteria.Parabacteroides	-0.0234704	-0.0508251	-0.157723	-0.348343	-0.141133	0.0402276	0.0347544	0.120237	-0.0407034	0.134471	-0.170778	0.00147503	-0.285653	-0.239871	0.122885	-0.0717829	-0.00583631	-0.0907771	-0.18313	-0.0654756	0.109938	0.0533737	0.129289	-0.0367766	0.0633281	0.0540258	-0.0691786	0.140854	-0.263074	-0.146419	-0.163662	0.123701	0.224015	0.0856055	0.26595	0.286826	-0.0423052	-0.044089	0.110302	0.0652543	0.195534	0.0912819	0.0094031	0.0665408	-0.00944589	-0.113118	0.128664	0.0249928	0.0352017
Bacteria.Peptococcus	-0.411595	-0.241678	-0.203807	-0.27619	-0.199753	0.151367	-0.177296	0.190241	-0.313681	0.118428	0.357168	0.108204	0.266662	0.164648	-0.0559675	0.241376	-0.0501152	0.259735	0.134349	0.10518	0.383292	0.169066	0.0253731	0.303307	0.198549	-0.459476	0.178543	-0.0375843	-0.325429	-0.0493376	-0.120519	-0.00977002	-0.0475199	0.0872607	0.234182	-0.0649648	0.216548	0.0602936	-0.0194098	-0.0493914	0.241297	-0.336872	0.0849951	-0.165406	-0.12323	0.201984	-0.0370227	0.270015	-0.0739934
Bacteria.Phascolarctobacterium	-0.270905	-0.0590925	-0.226703	-0.386422	-0.169874	0.300579	-0.0318333	0.114729	-0.294737	0.0548514	0.058805	0.294577	0.103582	0.0039182	-0.121052	0.323542	0.12128	0.166621	-0.127174	0.140326	0.376119	0.140635	0.233293	0.238395	0.164756	-0.400649	0.197551	0.0733107	-0.444263	-0.179721	-0.359341	0.0671727	0.130341	0.00651385	0.259793	0.226038	0.287023	-0.0106517	0.0593835	0.206277	0.46309	-0.265723	-0.264387	-0.269215	0.0695831	0.301401	0.158202	0.232869	0.0820345
Bacteria.Prevotella 1	-0.281744	0.0365917	-0.0614925	-0.0767016	0.0305519	0.226575	0.0157509	-0.20641	-0.0273042	-0.0757146	-0.0943786	-0.188143	-0.230664	0.0908378	0.294787	-0.102135	0.000763962	-0.117073	0.175896	0.0614595	0.231847	-0.0145739	-0.107088	0.00542315	0.0670067	0.101815	-0.114312	0.0109375	-0.172477	0.0421577	0.0654904	-0.139687	-0.153972	0.0488982	0.143937	-0.0177073	-0.216347	-0.0819062	0.0537594	-0.0725972	-0.040694	-0.301339	0.0815768	0.070574	-0.257699	0.197237	0.186928	-0.166503	-0.460065
Bacteria.Prevotella 2	-0.28422	0.208698	-0.152336	-0.121965	0.173018	0.341824	0.180686	-0.295899	-0.259099	-0.207285	-0.0801854	-0.268713	0.104117	-0.121772	0.0616891	-0.172112	0.0358808	0.263522	0.10967	0.344649	0.55393	0.226083	-0.0835347	-0.270305	0.289183	-0.0397036	-0.21053	-0.0690497	-0.221398	-0.281848	-0.22741	0.031049	-0.316058	-0.0901667	0.439685	-0.249578	-0.00363303	-0.290615	0.188814	0.224566	0.174803	-0.539716	0.0913527	-0.0479832	-0.223693	-0.179398	0.548373	-0.154628	-0.200594
Bacteria.Prevotella 9	-0.567006	-0.0414569	-0.217721	0.00976168	0.098323	0.428711	-0.0592443	-0.0866867	-0.320841	-0.218585	0.191483	0.00241373	0.260095	0.323299	-0.0518578	0.0332396	0.22449	0.152745	0.349953	0.388508	0.74294	0.0908128	0.0304474	0.0430369	0.307448	-0.311374	-0.0587135	-0.29975	-0.559379	0.0185868	-0.158368	0.00406989	-0.209413	-0.293947	0.460808	-0.294459	0.389795	-0.0150155	-0.0616149	0.110264	0.333956	-0.638886	0.0236839	-0.441581	-0.0285812	0.340496	0.26624	0.288225	-0.294559
Bacteria.Prevotellaceae NK3B31 group	-0.187421	0.0290058	-0.231911	0.0908761	0.0623614	0.257309	-0.0884578	-0.037849	-0.290451	-0.142913	0.183015	-0.074473	0.113693	0.203605	-0.13629	-0.0566804	0.101544	0.275021	0.346442	0.0685401	0.576661	0.072301	0.0269165	-0.270653	0.0654481	-0.111038	-0.15447	-0.378627	-0.48029	-0.00188487	-0.285771	-0.10516	-0.073157	-0.177919	0.487382	-0.0569019	0.34947	-0.0961229	-0.201532	0.214141	0.137666	-0.451609	0.0567677	-0.210398	0.0201604	-0.045487	0.100434	0.255737	-0.144259
Bacteria.Prevotellaceae UCG-001	0.218444	0.220703	0.0410523	-0.00402852	0.0212913	-0.188538	0.158438	0.0126324	0.00671164	-0.0455603	0.0290788	-0.20741	-0.248818	-0.0762743	0.128538	-0.290419	-0.186293	0.0642584	0.12106	-0.0359232	-0.117576	0.133114	-0.180421	-0.344683	-0.202132	0.23368	-0.296169	0.167256	0.0355498	-0.0881482	-0.0094225	-0.0465127	0.0562518	0.0462859	0.0592537	-0.0276402	0.00287597	-0.0354758	0.104117	-0.0549314	-0.115993	-0.00684272	0.146752	0.24741	-0.157887	-0.354283	-0.0459355	-0.0823799	-0.0157973
Bacteria.Prevotellaceae UCG-003	-0.243436	0.245779	-0.131126	0.13623	0.0411397	0.0360152	0.143134	-0.218377	0.0284585	-0.0915678	0.156805	-0.152469	0.321804	0.0737698	-0.137364	-0.209517	-0.0540218	0.201118	0.1604	0.159955	0.253749	0.0180041	-0.175655	-0.30683	0.368814	-0.0328753	-0.0559135	-0.176385	-0.020051	-0.0155507	-0.272558	0.187803	-0.241762	-0.308457	0.035027	-0.221292	0.030451	-0.244097	-0.115586	-0.0187449	-0.329334	-0.281645	0.0749353	-0.0429837	-0.18047	-0.126884	0.110726	-0.147574	0.0872367
Bacteria.Prevotellaceae UCG-004	0.29216	0.0440983	-0.198525	0.0138852	-0.0238901	-0.203573	-0.0430754	0.131211	0.167719	0.150181	-0.219236	0.00214973	0.000492931	-0.300909	-0.131257	-0.119244	-0.0795391	-0.272739	-0.0242577	-0.210059	-0.135344	-0.0204127	0.117457	-0.218164	-0.177081	0.246917	0.0283133	0.0932366	0.122676	-0.104721	-0.225485	-0.0873757	0.129728	-0.0914628	-0.091487	0.279152	-0.105922	0.10715	0.110914	-0.0578996	-0.217907	0.21083	-0.0337106	0.252724	0.118695	-0.194137	-0.136656	-0.0709721	0.14605
Bacteria.Rikenellaceae RC9 gut group	0.28036	0.0161264	-0.0500429	-0.228764	-0.0276604	0.0440439	-0.119287	0.15008	0.0127167	0.175036	-0.239618	0.0234039	0.116283	-0.335452	-0.0652393	0.0492448	-0.0509954	-0.186349	-0.209983	-0.198552	-0.0233981	0.300993	0.257348	-0.0560657	-0.227336	0.0287636	0.356046	0.126442	0.233344	-0.1389	-0.0249149	-0.116693	0.0841018	0.19842	0.0722787	0.414371	-0.239544	0.0716015	0.0733713	0.00133283	0.109908	0.29481	-0.106329	0.122684	0.169701	-0.244982	-0.193291	-0.184861	0.0394544
Bacteria.Roseburia	0.136676	-0.0401841	0.0904946	0.0672592	-0.112527	-0.0419657	-0.273705	-0.101604	0.124515	0.0900995	-0.0588016	0.0135998	-0.175089	0.0926444	0.0440756	0.150328	-0.0106031	-0.201499	0.14636	-0.192536	-0.163325	-0.0423105	-0.128453	-0.0103667	-0.228754	-0.00339431	0.0111498	-0.13518	0.019679	0.0381299	0.139724	0.00670914	0.235843	0.123446	-0.116687	0.039693	0.0274581	0.0608118	0.11234	0.0241119	-0.168449	0.0340289	-0.0386706	0.0699928	0.00266661	0.0243552	-0.150399	-0.0588582	0.00839317
Bacteria.Ruminiclostridium 5	0.0653861	-0.026104	-0.0723807	-0.0698351	-0.363869	-0.130143	-0.109394	-0.0331995	0.0557809	0.0799367	-0.0140593	0.327074	-0.140169	0.164553	-0.212472	0.419417	-0.225314	-0.0924772	-0.157571	-0.181209	-0.240229	-0.117043	-0.197303	0.167536	-0.107165	-0.0614396	0.234421	0.00919994	0.106929	-0.119424	-0.0494284	0.0176535	0.169853	0.144538	-0.275009	0.0411092	0.0357556	-0.0141025	0.148697	0.055255	-0.232548	0.155411	0.0135742	0.0353016	0.0131314	0.212584	-0.377274	-0.0891631	0.257437
Bacteria.Ruminiclostridium 6	-0.036735	0.00447755	0.183924	0.0481402	-0.0158142	-0.170138	-0.0776297	0.138846	-0.0248443	-0.070046	0.0472416	-0.0948301	-0.19844	0.1655	0.233207	0.0391218	-0.127898	0.097199	0.0360905	0.0239763	-0.173148	0.025774	-0.00412727	0.141091	-0.112042	0.126679	-0.103161	-0.0257039	-0.02382	0.118901	0.14	-0.0337387	0.123053	0.189338	-0.159652	-0.0370684	0.0201261	-0.122078	-0.0488688	-0.219635	0.119539	0.0741846	-0.109606	-0.0876079	-0.0343602	0.0814172	0.155512	0.0199192	-0.0926197
Bacteria.Ruminiclostridium 9	-0.0678001	-0.0981038	0.130851	-0.185347	-0.0315767	0.152842	0.0646922	0.0854814	0.0905828	-0.0487761	-0.275395	-0.0536777	-0.274261	0.063088	0.0626686	0.0236864	0.0123418	-0.0877552	-0.0924146	-0.00327357	0.148385	0.221827	0.238892	0.0501691	0.041212	0.0885934	0.00137075	0.00310909	-0.290744	-0.179796	-0.122137	-0.0197036	0.180554	-0.0940693	0.13879	0.125016	-0.0497909	0.0209125	0.0842381	0.0165096	0.293962	-0.102797	-0.348698	-0.0707665	0.176294	0.00895166	0.15234	-0.0954229	0.0121738
Bacteria.Ruminococcaceae NK4A214 group	0.245394	0.219607	0.201622	-0.0899699	0.0557723	-0.107396	0.130332	0.0406816	0.191559	-0.0104032	-0.0673793	0.0462477	0.0761379	-0.291926	0.0755378	-0.132598	-0.013296	-0.090431	-0.299379	-0.0640843	-0.399533	-0.014791	0.0937625	-0.0813369	-0.0566217	0.19596	-0.0276181	0.372406	0.344779	-0.117788	-0.147791	-0.113949	-0.0267258	0.0571462	-0.175231	0.127815	-0.319545	-0.0324446	0.114422	0.0540415	-0.141353	0.263142	-0.188173	0.259115	0.0287942	-0.217359	0.0506121	-0.158482	-0.00140908
Bacteria.Ruminococcaceae UCG-002	0.22624	-0.152593	0.0571938	0.254134	0.090583	-0.324871	-0.179513	0.051764	0.181478	0.138992	0.0788604	0.122862	-0.115351	-0.0159685	-0.0583069	0.198349	-0.156811	0.107964	-0.145273	-0.243065	-0.568793	-0.287809	-0.0413789	0.0916253	-0.168612	0.190441	0.0290697	-0.0193033	0.336876	0.227438	0.0668031	0.00513045	0.113914	0.103996	-0.350618	0.282221	-0.037397	-0.107392	-0.112813	0.100399	-0.143739	0.330551	-0.011076	0.278033	-0.0200834	0.0424956	-0.193959	0.0281262	0.134363
Bacteria.Ruminococcaceae UCG-004	-0.035921	-0.214283	-0.220726	-0.103738	-0.0380284	0.0346941	0.0856469	0.232912	-0.0325161	0.112662	0.0506878	0.382331	0.0615228	-0.181299	0.125782	0.198043	-0.136776	-0.349795	-0.283558	-0.287928	-0.0574736	-0.0507718	0.136932	0.192705	0.0229936	-0.125319	0.288271	0.138302	0.145838	-0.0149905	0.0343458	-0.1053	-0.131006	0.107516	-0.0604663	0.371866	-0.143237	0.327193	0.0263648	0.153631	-0.171366	0.135423	-0.0265774	0.212799	-0.0113617	0.182433	-0.195466	-0.0478973	-0.049839
Bacteria.Ruminococcaceae UCG-005	0.3707	-0.0514502	-0.0968979	-0.15902	-0.151363	-0.100858	0.125931	-0.0804423	0.131208	0.279345	-0.256002	0.158358	-0.251779	-0.446492	-0.0800807	0.230082	-0.117923	-0.291019	-0.157381	-0.306292	-0.398193	-0.0178186	-0.0910493	0.202807	-0.191512	0.182137	0.304679	0.416876	0.322977	-0.222826	-0.0736953	-0.232724	0.0274573	0.386855	-0.261335	0.317953	-0.397541	0.0395802	0.166375	-0.140151	-0.317167	0.289038	-0.0170037	0.365009	0.00590295	-0.110004	-0.0102617	-0.237094	0.146423
Bacteria.Ruminococcaceae UCG-008	0.256249	-0.072295	0.0157001	0.0199308	0.218066	-0.115067	-0.0557519	-0.00599414	0.0250578	0.246269	-0.00260663	-0.206016	-0.0740416	-0.251332	-0.134341	-0.170698	0.178134	0.207872	0.198458	0.0806318	0.0368847	0.106582	-0.0275852	-0.0436524	-0.344566	0.32548	-0.0915592	-0.0399536	0.0720905	0.0197286	0.0657321	-0.15214	-0.161434	0.115505	0.245881	-0.0243373	0.0335217	0.124832	0.0248415	-0.185045	0.125922	-0.0404825	0.263651	0.136525	0.0920701	-0.118645	-0.102982	0.259726	-0.20326
Bacteria.Ruminococcaceae UCG-009	0.0598155	-0.0949333	-0.16073	-0.0423723	0.011383	0.033641	-0.0494829	0.134688	-0.171838	0.175027	0.0680747	0.0435582	0.0569563	-0.125797	-0.180976	-0.00748399	-0.00475821	-0.110526	-0.0832421	-0.145374	0.036047	-0.111579	0.0920013	0.0946882	0.0574943	-0.042106	0.177348	0.0151685	0.0987678	0.0211995	-0.215484	-0.108589	-0.0890382	0.13156	0.114013	0.238567	0.0151243	0.113209	-0.00609226	0.109786	-0.169811	0.0893867	0.0284647	0.0908314	0.076657	-0.151061	-0.0246665	0.105876	-0.0419838
Bacteria.Ruminococcaceae UCG-010	0.407333	0.00130154	0.120557	-0.0538526	-0.170879	-0.212928	-0.00956611	0.0702733	0.16406	0.196945	-0.0720105	0.132927	-0.180528	-0.227357	-0.181308	0.202845	-0.0584995	-0.0318569	-0.212397	-0.237653	-0.548389	-0.212515	0.0410264	0.0746856	-0.251753	0.265725	0.0572822	0.195937	0.344364	-0.130901	-0.122907	-0.00769229	0.235139	0.254229	-0.373597	0.21484	-0.101885	-0.0183642	0.128337	-0.0760186	-0.276717	0.515425	-0.0241059	0.322595	0.1345	-0.184582	-0.182107	-0.0178654	0.330594
Bacteria.Ruminococcaceae UCG-013	-0.0824714	0.040703	0.0957591	0.114908	-0.123609	0.0265899	0.0795996	-0.134481	-0.0972813	-0.153196	0.154697	0.0721821	-0.158841	0.178892	0.250135	0.0130332	-0.153572	-0.134967	-0.111739	-0.076067	-0.128615	-0.154493	-0.0553225	0.126273	0.0413477	-0.0132403	0.0909605	0.00919336	0.0529359	0.200528	0.0596204	0.0704382	-0.0586982	0.129794	-0.125815	-0.181817	-0.107841	-0.0350894	-0.049734	0.0778527	-0.141776	0.0287985	0.000186937	0.0431987	-0.0193971	-0.0187387	0.0767682	-0.0960363	-0.128882
Bacteria.Ruminococcaceae UCG-014	-0.391765	0.154861	-0.3115	-0.226954	-0.074712	0.189228	-0.0474749	-0.124019	-0.196283	0.093641	0.187913	0.196371	0.108308	-0.027875	-0.0339962	0.0276415	0.0992737	-0.131535	0.183067	-0.0624673	0.519811	0.120112	-0.0465075	0.0168816	0.221709	-0.298372	0.211967	-0.00252918	-0.22099	-0.15902	-0.281297	-0.0878334	-0.269083	-0.0435969	0.445447	-0.0655545	-0.0854639	0.0602782	-0.0080453	0.130136	-0.0752623	-0.353616	0.0618777	-0.146617	-0.109286	0.0417066	0.187596	-0.00873741	-0.155641
Bacteria.Ruminococcus 1	-0.288126	0.127197	-0.135202	0.0849895	-0.0716696	-0.110661	0.0622515	-0.244305	0.25668	-0.0247914	0.203289	0.16525	-0.125058	0.0605721	0.127905	0.0751912	-0.165958	0.125028	0.0147422	-0.0396084	-0.0871881	0.00652839	-0.29899	-0.0684485	0.360466	-0.0988392	-0.062218	0.054258	0.0433528	0.051618	0.0536366	0.207142	0.0373234	-0.199943	0.00195014	-0.05972	-0.168257	-0.144367	0.041801	0.108543	-0.000238813	-0.0867563	0.119405	-0.0569815	-0.104837	0.111072	0.0273125	-0.220336	-0.0186756
Bacteria.Ruminococcus 2	-0.346063	0.0509796	-0.0984234	-0.525012	-0.233114	0.190423	0.0367367	0.107686	-0.347562	0.0425795	0.122385	0.180748	0.00758257	0.063369	0.0273642	0.125502	-0.0181968	0.114142	-0.0611507	0.0920064	0.246716	0.264286	0.0274473	0.207739	0.216541	-0.352199	0.167912	0.383861	-0.173484	-0.237913	-0.144156	-0.217405	-0.131337	-0.0196526	0.129194	0.0906122	0.0202135	-0.0818998	0.00174057	-0.0554569	0.143914	-0.136488	-0.114382	-0.19897	-0.177579	0.217397	0.167478	0.0538871	-0.0933979
Bacteria.Sarcina	0.0102402	0.310563	-0.00435175	-0.115997	0.11073	-0.0822578	-0.0723391	-0.252491	0.170368	0.000825826	-0.337715	-0.318916	0.11381	-0.306537	0.0172184	-0.337774	0.174293	-0.195057	0.261665	0.0779775	0.0424481	0.0727043	0.00671644	-0.103515	0.145245	0.104383	0.0425431	0.287309	0.105271	-0.228407	0.101183	0.160253	-0.229632	-0.0469644	0.168351	-0.0247757	-0.262169	-0.251322	0.122582	-0.343201	-0.114534	-0.0782439	0.215925	0.257559	-0.155511	-0.183991	0.316899	-0.133994	-0.031667
Bacteria.Selenomonas	0.0548094	0.164462	-0.0103409	-0.0133307	-0.128835	-0.0839788	0.164609	-0.01123	0.0445142	-0.0334786	0.0808362	-0.198231	-0.0158466	-0.0802217	0.00130717	-0.0677311	-0.0515389	0.07804	0.119279	0.0503856	-0.277744	0.206595	-0.348514	-0.283088	0.114436	0.115042	-0.144301	0.320174	0.405067	-0.117017	0.21599	-0.0362279	-0.0767359	-0.0958465	-0.155203	-0.0893193	-0.193699	-0.168203	0.00270864	-0.194016	-0.200099	0.0359998	0.130324	0.093299	-0.133498	-0.197841	-0.00365732	-0.170889	-0.0117973
Bacteria.Solobacterium	0.134777	0.0631969	-0.170893	-0.0877268	-0.13924	-0.134832	-0.110093	0.143557	0.154183	0.248393	0.0393676	0.275842	0.0805866	-0.247056	-0.154691	0.157225	0.0042889	-0.0239311	-0.0728385	-0.125565	-0.143189	-0.114527	0.104501	0.0188853	0.152392	-0.0771845	0.129024	0.180136	-0.0392744	-0.183436	-0.40182	-0.0449434	0.0986861	-0.156347	-0.0560922	0.441597	0.105217	-0.0139379	-0.0174625	0.0632033	-0.166473	0.185334	-0.261667	0.0348519	0.197987	-0.0565813	-0.0608378	0.109916	0.0971309
Bacteria.Streptococcus	-0.00985547	-0.0124377	-0.0116589	-0.00281562	0.177371	-0.0367034	0.0471434	-0.0895933	0.00423794	0.108735	-0.0658344	-0.320838	0.0667227	0.0276128	-0.209508	-0.394275	0.178299	-0.0233872	0.16622	0.157837	0.138619	0.121848	-0.0083438	-0.2048	0.050721	0.0547335	-0.0313364	-0.10388	-0.00518421	0.0817481	0.0932127	0.100869	0.0906135	-0.151797	0.193597	-0.0129991	-0.0422369	-0.00238677	-0.0875193	-0.295695	-0.0686325	-0.074231	0.193215	-0.0869051	0.105787	-0.108579	-0.0369485	0.168828	-0.0843531
Bacteria.Subdoligranulum	-0.459622	-0.257635	-0.408821	-0.161274	-0.105737	0.457611	-0.0631508	0.10322	-0.372045	-0.113897	0.225882	0.280468	0.254507	0.220049	-0.0880504	0.284782	0.317421	0.317774	0.123671	0.283693	0.470642	-0.0143131	-0.12236	0.320332	0.310257	-0.360455	0.109928	-0.119774	-0.477513	0.0938722	-0.285709	0.0185002	-0.0401659	-0.101458	0.295549	-0.0206178	0.350836	-0.0364059	-0.0384704	0.234785	0.344144	-0.414354	-0.0178372	-0.39537	-0.0374564	0.450197	0.160724	0.344921	-0.137557
Bacteria.Succiniclasticum	-0.0941652	-0.178013	-0.105057	0.282788	0.136257	-0.0344352	0.0345446	-0.0570862	-0.175989	-0.167685	0.192958	-0.107051	0.145578	0.298377	-0.0928205	-0.0569391	-0.0395592	0.0919676	0.242749	0.0900109	0.151729	-0.05272	-0.263453	-0.00827082	0.134258	-0.132673	-0.032279	-0.232477	0.0139287	0.364441	0.229455	-0.0228946	-0.0275937	-0.128805	0.0894471	-0.138772	0.131719	0.0330848	-0.260519	-0.0194813	0.003385	-0.138284	0.221013	-0.250535	0.12762	0.0796412	-0.187051	0.157509	-0.274932
Bacteria.Succinivibrio	-0.0456922	0.227484	-0.117095	0.0193703	-0.0665133	0.0312858	0.245729	0.00438993	0.0782673	-0.0838451	-0.0284693	-0.0203978	0.213896	-0.160052	-0.156802	0.109805	-0.146369	0.115413	-0.220179	0.00395577	0.0575899	0.224932	0.0778229	-0.229822	0.110522	0.0619017	-0.0097575	-0.0752507	0.0743498	-0.186718	-0.277035	0.0836403	-0.294092	-0.0817132	-0.0958437	0.166645	0.0754075	-0.208031	0.0146677	0.0848377	-0.0706458	-0.14635	-0.305777	0.105947	-0.179778	-0.0276671	0.0637088	-0.250622	0.167287
Bacteria.Sutterella	-0.278899	-0.017604	-0.212402	-0.251182	0.0357499	0.395696	-0.17024	0.0762914	-0.280252	-0.0719398	-0.089556	0.0130504	0.27731	0.0206173	-0.0694918	0.108031	0.0907261	0.0522208	0.212344	0.137209	0.657664	0.229909	0.0994128	-0.0305226	0.182658	-0.315983	0.0620228	-0.0537671	-0.26244	-0.191211	-0.10363	-0.02372	-0.199173	-0.222865	0.518101	0.0134937	0.264381	0.0605869	0.0994681	0.276057	0.351152	-0.385505	0.0290383	-0.273507	0.0103548	0.0999528	0.112236	0.00445589	-0.170609
Bacteria.Syntrophococcus	-0.245306	0.0879283	-0.00907259	-0.0363558	-0.191899	-0.028674	-0.0280975	-0.0626849	0.0635093	-0.053184	0.436177	0.3531	0.196377	0.149215	0.0116831	0.387885	0.0340475	0.3105	-0.113362	0.097021	-0.186443	-0.17153	-0.0230436	0.263185	0.50807	-0.294062	0.167513	0.249187	0.0958728	0.0219058	-0.140136	0.219493	-0.310943	-0.272928	-0.201278	-0.0514267	0.151975	-0.2054	-0.195404	-0.0179216	0.0387849	0.0613406	-0.0696943	-0.235333	-0.0119788	0.424425	0.124485	0.0884785	0.057427
Bacteria.Terrisporobacter	0.0635721	-0.358857	0.249276	0.279453	0.0512339	-0.100978	-0.0215148	-0.0748184	0.0225678	0.086914	0.153066	-0.0432082	-0.140753	0.312245	0.0742666	-0.0434794	0.135228	-0.0508113	0.0830076	-0.128974	0.0154738	-0.205652	-0.0219825	0.0843465	-0.225727	-0.034352	-0.00799117	-0.442825	-0.110062	0.452119	0.453819	0.0298457	0.224797	0.186817	-0.104178	-0.137854	0.0167082	0.233605	-0.0516845	-0.0035706	-0.168564	-0.0331505	0.148059	0.0645321	-0.0287394	0.0639401	-0.249053	0.150641	0.015405
Bacteria.Treponema 2	0.158661	-0.283452	-0.0956526	-0.255199	-0.0402768	-0.0455162	-0.130423	0.234532	-0.071189	0.186181	-0.264631	0.0915227	-0.146117	-0.270842	0.0287254	0.0574203	-0.171743	-0.227714	-0.146226	-0.33154	-0.161383	0.149335	0.220469	0.0314274	-0.041133	0.0003401	0.229196	0.199579	0.170529	-0.162242	-0.00322338	-0.0528534	0.214929	0.085454	-0.0220101	0.341512	-0.262429	0.136034	0.166857	0.121774	-0.131542	0.202849	-0.135281	0.280863	0.192452	-0.13057	-0.0597884	-0.141932	0.0501984
Bacteria.Turicibacter	-0.110413	-0.160656	0.018082	0.0683897	0.0432155	0.196544	-0.0103036	-0.138164	-0.124046	-0.128881	0.149757	0.00796552	0.0477411	0.346077	0.16824	-0.0613735	0.227641	-0.199588	0.128138	0.0520462	0.17005	-0.0891334	0.0290583	0.0388588	0.0626839	-0.081941	0.131895	-0.0941751	-0.110934	0.14862	0.282614	-0.00717434	0.00413922	-0.13646	0.0960413	-0.226616	-0.0313157	0.188709	-0.0792522	0.0488361	-0.0975612	-0.207702	0.0916856	-0.179379	0.125289	0.189071	0.0177265	0.101294	-0.136812
Bacteria.Veillonella	0.0604929	0.0863172	0.139618	-0.104843	0.129726	0.0318638	0.232017	-0.17523	0.0334673	0.19404	-0.115765	-0.408401	-0.347943	0.0264183	-0.0277088	-0.343459	-0.0159962	0.126669	-0.0875814	0.185245	0.290608	0.17132	-0.00340074	-0.313628	-0.22583	0.18909	-0.285728	-0.26532	-0.134609	-0.0973283	-0.0384356	-0.103529	0.172323	0.112727	0.0997993	-0.0356806	-0.0767625	-0.0960021	0.227427	-0.0960805	0.00164827	-0.178951	-0.015655	0.103748	-0.119316	-0.248136	0.0776634	-0.11004	-0.0183941
[truncated: 58 more columns]

## Sheet: Table S5B
Table S5B. FDR adjusted p-values for SparCC correlations between bacteria and fungi in the piglet lower GI tract.
	Eubacterium hallii grp	Agathobacter	Allisonella	Alloprevotella	Blautia	Butyricicoccus	Campylobacter	Catenibacterium	Catenisphaera	Clostridiales clone 06-1235251-67	Desulfovibrio	Enterococcus	Family XIII AD3011 grp	Fibrobacter	Fournierella	Fusicatenibacter	Holdemanella	Lachnospiraceae ND3007 grp	Lachnospiraceae UCG-004	Lachnospiraceae UCG-010	Lactobacillus	Megasphaera	Mitsuokella	Mogibacterium	Olsenella	Oscillospira	Parabacteroides	Peptococcus	Phascolarctobacterium	Prevotella 2	Prevotella 9	Prevotellaceae UCG-001	Prevotellaceae UCG-004	Roseburia	Ruminiclostridium 5	Ruminococcaceae UCG-010	Ruminococcaceae UCG-014	Ruminococcus 1	Ruminococcus 2	Sarcina	Subdoligranulum	Sutterella
Aspergillus	0.318412	0.357913	0.284516	0	0.383478	0	0	0.398194	0.495861	0.40425	0.21	0.468101	0	0	0.315	0	0.340322	0.469277	0	0.435356	0.543079	0	0	0.21	0.468101	0	0.495861	0	0.21	0	0	0	0	0.383478	0.45	0	0	0	0	0.486397	0	0
Cladosporium	0.236779	0.357913	0.357913	0.462183	0	0.391034	0.462238	0.236779	0.29278	0.236779	0.462183	0	0.382439	0.412632	0	0	0.33226	0.454942	0.264072	0	0.107561	0.27	0.350642	0.391542	0	0.449525	0.462183	0.163333	0.462183	0.340322	0.477701	0.163333	0.462183	0.491186	0.477701	0.484494	0.382439	0.318412	0.468101	0	0.236779	0.491186
Dipodascus	0.264072	0.462183	0.435356	0.398194	0.427039	0.236779	0.45	0.264072	0.458927	0.383478	0.21	0.486397	0.163333	0.462183	0.391034	0.340322	0.284516	0.411481	0.462183	0.398194	0.340322	0	0.350642	0.495861	0.486397	0.21	0.357913	0.318412	0.27	0.391034	0.284516	0.473557	0.284516	0.411481	0.435356	0.391542	0.264072	0.382439	0.391542	0.482519	0	0.21
Hyphopichia	0.462183	0.486397	0.40425	0.27	0.462238	0.462238	0.107561	0.318412	0	0	0	0.458927	0.40425	0.462238	0.45981	0.535464	0.435356	0.449525	0.29278	0.411481	0.462238	0.498071	0.27	0.427039	0.163333	0.27	0	0.236779	0.107561	0.398194	0.512195	0.498071	0.473557	0.462183	0.449525	0.477701	0.27	0.441789	0	0.42	0.42	0.163333
Issatchenkia	0	0.357913	0.236779	0.391542	0.27	0.40425	0	0	0.107561	0.27	0.284516	0.462183	0.45	0.473557	0.484494	0.372676	0.469277	0.484494	0.454942	0.506659	0.382439	0.284516	0.163333	0.480467	0.264072	0.40425	0.357913	0.29278	0.350642	0.350642	0.435356	0.473557	0.480467	0.40425	0	0.357913	0.462238	0.462238	0.27	0.458927	0.391034	0.454942
Kazachstania	0.482519	0.462238	0	0	0.480467	0.264072	0.391542	0.506659	0.462183	0.435356	0.236779	0.340322	0.107561	0.21	0.27	0.462238	0.535464	0	0.45981	0.340322	0	0.462183	0.357913	0.29278	0.382439	0.391034	0.482519	0.382439	0.107561	0	0	0.264072	0.163333	0.484494	0.350642	0.27	0.318412	0.45981	0.29278	0.458927	0	0.107561
Symbiotaphrina	0.383478	0	0.454942	0.372676	0.21	0.427039	0.33226	0.318412	0.491186	0.482519	0.340322	0.462238	0.462183	0.45981	0.315	0.163333	0.391542	0.454942	0.398194	0.482519	0.284516	0.264072	0.340322	0.462183	0.462183	0.318412	0.486397	0.340322	0.484494	0.350642	0.462183	0.350642	0.458927	0	0.391034	0.477701	0.473557	0.480467	0.486397	0.449525	0.458927	0.357913
Trichosporon	0.441789	0.45	0.412632	0.543079	0.398194	0.412632	0.486397	0.391542	0.340322	0.45981	0.462183	0.107561	0.236779	0.469277	0.318412	0.561911	0.29278	0.454942	0.357913	0.482519	0.482519	0.468101	0.264072	0	0.462238	0.318412	0.427039	0.315	0.383478	0.163333	0.45	0.484494	0.383478	0.372676	0.484494	0.435356	0.398194	0.107561	0.40425	0.29278	0.40425	0.40425
Wallemia	0.480467	0.527779	0	0	0.383478	0.45	0.163333	0.486397	0.340322	0.543079	0	0.458927	0.21	0.236779	0.491186	0.462238	0	0.412632	0.40425	0.318412	0.27	0.163333	0	0.498071	0.40425	0.284516	0.482519	0.107561	0	0.264072	0.236779	0.512195	0.33226	0.383478	0.45981	0.318412	0.33226	0.163333	0	0.33226	0	0.163333
